# Supplementary material for: Systematic bioprospection for cellulolytic actinomycetes in the Chihuahuan Desert: isolation and enzymatic profiling
Source: PeerJ. 2023 Sep 28;11:e16119. doi: 10.7717/peerj.16119 (PMC10542393; doi:10.7717/peerj.16119)
Supplement: Supplemental Information 1 [file peerj-11-16119-s001.xlsx]

## Sheet: 1- INDEX
Sheet in this file	NAME	DESCRIPTION
Sheet 1	1- INDEX
Sheet 2	2- Database. Isolates collection	Microorganism isolated and evaluated in this study
Sheet 3	3- Raw Data. EI_Hydrolysis zone	Raw data about enzymatic index. This result are available in figure 3
Sheet 4	4- Raw Data. Enzyme activity	Raw data about enzyme activity. This result are available in figure 4
Sheet 5	5- Culture images	Photographic evidence of cultures
Sheet 6	6- Bioprospection studies on cellulases	Table summarizing bioprospection studies on cellulases

## Sheet: 2-Database. Isolates collection
	N/A: Does not apply
Sequence Number	Representative	Reference	Ponds	Cultural Medium Isolated	Growth CCM1	Hydrolysis Zone (diameter)	Enzymatic Index
1	AN_511	(Arocha Garza, 2018)	Anteojo (AN)	AIM2	negative	N/A	N/A
2	AN_562	(Arocha Garza, 2018)	Anteojo (AN)	AIM2	negative	N/A	N/A
3	AN_174	(Arocha Garza, 2018)	Anteojo (AN)	AIM3	positive	< 30 mm	N/A
4	AN_176	(Arocha Garza, 2018)	Anteojo (AN)	AIM3	positive	< 30 mm	N/A
5	AN_177	(Arocha Garza, 2018)	Anteojo (AN)	AIM3	positive	< 30 mm	N/A
6	AN_178	(Arocha Garza, 2018)	Anteojo (AN)	AIM4	positive	< 30 mm	N/A
7	AN_179	(Arocha Garza, 2018)	Anteojo (AN)	AIM2	positive	< 30 mm	N/A
8	AN_180	(Arocha Garza, 2018)	Anteojo (AN)	AIM3	positive	< 30 mm	N/A
9	AN_182	(Arocha Garza, 2018)	Anteojo (AN)	AIM4	positive	< 30 mm	N/A
10	AN_183	(Arocha Garza, 2018)	Anteojo (AN)	AIM3	positive	< 30 mm	N/A
11	AN_184	(Arocha Garza, 2018)	Anteojo (AN)	AIM3	positive	< 30 mm	N/A
12	AN_510	(Arocha Garza, 2018)	Anteojo (AN)	AIM2	positive	< 30 mm	N/A
13	AN_514	(Arocha Garza, 2018)	Anteojo (AN)	AIM2	positive	< 30 mm	N/A
14	AN_517	(Arocha Garza, 2018)	Anteojo (AN)	AIM7	positive	< 30 mm	N/A
15	AN_518	(Arocha Garza, 2018)	Anteojo (AN)	AIM2	positive	< 30 mm	N/A
16	AN_172	(Arocha Garza, 2018)	Anteojo (AN)	AIM2	negative	N/A	N/A
17	AD_625	(Arocha Garza, 2018)	Archaean Domes (AD)	AIM3	positive	< 30 mm	N/A
18	AD_681	(Arocha Garza, 2018)	Archaean Domes (AD)	AIM6	positive	< 30 mm	N/A
19	CH_2	(Arocha-Garza et al., 2017)	Churince System (CH)	AIM1	negative	N/A	N/A
20	CH_3	(Arocha-Garza et al., 2017)	Churince System (CH)	AIM1	negative	N/A	N/A
21	CH_4	(Arocha-Garza et al., 2017)	Churince System (CH)	AIM2	negative	N/A	N/A
22	CH_5	(Arocha-Garza et al., 2017)	Churince System (CH)	AIM8	negative	N/A	N/A
23	CH_29	(Arocha-Garza et al., 2017)	Churince System (CH)	AIM2	negative	N/A	N/A
24	CH_30	(Arocha-Garza et al., 2017)	Churince System (CH)	AIM1	negative	N/A	N/A
25	CH_160	(Arocha-Garza et al., 2017)	Churince System (CH)	AIM2	negative	N/A	N/A
26	CH_195	(Arocha-Garza et al., 2017)	Churince System (CH)	AIM2	negative	N/A	N/A
27	CH_230	(Arocha-Garza et al., 2017)	Churince System (CH)	AIM2	negative	N/A	N/A
28	CH_577	(Arocha-Garza et al., 2017)	Churince System (CH)	AIM2	negative	N/A	N/A
29	CH_676	(Arocha-Garza et al., 2017)	Churince System (CH)	AIM5	negative	N/A	N/A
30	CH_630	(Arocha-Garza et al., 2017)	Churince System (CH)	AIM3	negative	N/A	N/A
31	CH_614	(Arocha-Garza et al., 2017)	Churince System (CH)	AIM3	negative	N/A	N/A
32	CH_208	(Arocha-Garza et al., 2017)	Churince System (CH)	AIM4	negative	N/A	N/A
33	CH_401	(Arocha-Garza et al., 2017)	Churince System (CH)	AIM2	negative	N/A	N/A
34	CH_607	(Arocha Garza, 2018)	Churince System (CH)	AIM3	negative	N/A	N/A
35	CH_669	(Arocha Garza, 2018)	Churince System (CH)	AIM6	negative	N/A	N/A
36	CH_161	(Arocha Garza, 2018)	Churince System (CH)	AIM2	negative	N/A	N/A
37	CH_618	(Arocha Garza, 2018)	Churince System (CH)	AIM3	negative	N/A	N/A
38	CH_666	(Arocha Garza, 2018)	Churince System (CH)	AIM2	negative	N/A	N/A
39	CH_656	(Arocha Garza, 2018)	Churince System (CH)	AIM5	negative	N/A	N/A
40	CH_666	(Arocha Garza, 2018)	Churince System (CH)	AIM2	negative	N/A	N/A
41	CH_211	(Arocha Garza, 2018)	Churince System (CH)	AIM2	negative	N/A	N/A
42	CH_624	(Arocha Garza, 2018)	Churince System (CH)	AIM3	negative	N/A	N/A
43	CH_202.1	(Arocha Garza, 2018)	Churince System (CH)	AIM2	negative	N/A	N/A
44	CH_596	(Arocha Garza, 2018)	Churince System (CH)	AIM2	negative	N/A	N/A
45	CH_647	(Arocha Garza, 2018)	Churince System (CH)	AIM5	negative	N/A	N/A
46	CH_657	(Arocha Garza, 2018)	Churince System (CH)	AIM5	negative	N/A	N/A
47	CH_205	(Arocha Garza, 2018)	Churince System (CH)	AIM2	negative	N/A	N/A
48	CH_593	(Arocha Garza, 2018)	Churince System (CH)	AIM2	negative	N/A	N/A
49	CH_1	(Arocha-Garza et al., 2017)	Churince System (CH)	AIM1	positive	< 30 mm	N/A
50	CH_6	(Arocha-Garza et al., 2017)	Churince System (CH)	AIM2	positive	< 30 mm	N/A
51	CH_7	(Arocha-Garza et al., 2017)	Churince System (CH)	AIM8	positive	< 30 mm	N/A
52	CH_10	(Arocha-Garza et al., 2017)	Churince System (CH)	AIM8	positive	< 30 mm	N/A
53	CH_11	(Arocha-Garza et al., 2017)	Churince System (CH)	AIM2	positive	< 30 mm	N/A
54	CH_12	(Arocha-Garza et al., 2017)	Churince System (CH)	AIM8	positive	< 30 mm	N/A
55	CH_13	(Arocha-Garza et al., 2017)	Churince System (CH)	AIM1	positive	< 30 mm	N/A
56	CH_14	(Arocha-Garza et al., 2017)	Churince System (CH)	AIM2	positive	< 30 mm	N/A
57	CH_15	(Arocha-Garza et al., 2017)	Churince System (CH)	AIM8	positive	< 30 mm	N/A
58	CH_36	(Arocha-Garza et al., 2017)	Churince System (CH)	AIM2	positive	< 30 mm	N/A
59	CH_53	(Arocha-Garza et al., 2017)	Churince System (CH)	AIM2	positive	< 30 mm	N/A
60	CH_106	(Arocha-Garza et al., 2017)	Churince System (CH)	AIM4	positive	< 30 mm	N/A
61	CH_163	(Arocha-Garza et al., 2017)	Churince System (CH)	AIM2	positive	< 30 mm	N/A
62	CH_169	(Arocha-Garza et al., 2017)	Churince System (CH)	AIM3	positive	< 30 mm	N/A
63	CH_171	(Arocha-Garza et al., 2017)	Churince System (CH)	AIM2	positive	< 30 mm	N/A
64	CH_185	(Arocha-Garza et al., 2017)	Churince System (CH)	AIM2	positive	< 30 mm	N/A
65	CH_186	(Arocha-Garza et al., 2017)	Churince System (CH)	AIM2	positive	< 30 mm	N/A
66	CH_189	(Arocha-Garza et al., 2017)	Churince System (CH)	AIM3	positive	< 30 mm	N/A
67	CH_193	(Arocha-Garza et al., 2017)	Churince System (CH)	AIM4	positive	< 30 mm	N/A
68	CH_194	(Arocha-Garza et al., 2017)	Churince System (CH)	AIM2	positive	> 30 mm	3.29
69	CH_612	(Arocha-Garza et al., 2017)	Churince System (CH)	AIM3	positive	< 30 mm	N/A
70	CH_201	(Arocha-Garza et al., 2017)	Churince System (CH)	AIM2	positive	< 30 mm	N/A
71	CH_207	(Arocha-Garza et al., 2017)	Churince System (CH)	AIM2	positive	< 30 mm	N/A
72	CH_235	(Arocha-Garza et al., 2017)	Churince System (CH)	AIM4	positive	< 30 mm	N/A
73	CH_403	(Arocha-Garza et al., 2017)	Churince System (CH)	AIM2	positive	< 30 mm	N/A
74	CH_409	(Arocha-Garza et al., 2017)	Churince System (CH)	AIM2	positive	< 30 mm	N/A
75	CH_500	(Arocha-Garza et al., 2017)	Churince System (CH)	AIM7	positive	< 30 mm	N/A
76	CH_506	(Arocha-Garza et al., 2017)	Churince System (CH)	AIM2	positive	< 30 mm	N/A
77	CH_516	(Arocha-Garza et al., 2017)	Churince System (CH)	AIM2	positive	< 30 mm	N/A
78	STCH_565 A.	(Arocha-Garza et al., 2017)	Churince System (CH)	AIM7	positive	> 30 mm	3.81
79	CH_580	(Arocha-Garza et al., 2017)	Churince System (CH)	AIM3	positive	< 30 mm	N/A
80	CH_605	(Arocha-Garza et al., 2017)	Churince System (CH)	AIM2	positive	< 30 mm	N/A
81	CH_610	(Arocha-Garza et al., 2017)	Churince System (CH)	AIM3	positive	< 30 mm	N/A
82	CH_636	(Arocha-Garza et al., 2017)	Churince System (CH)	AIM3	positive	> 30 mm	2.73
83	CH_649	(Arocha-Garza et al., 2017)	Churince System (CH)	AIM3	positive	< 30 mm	N/A
84	CH_665	(Arocha-Garza et al., 2017)	Churince System (CH)	AIM3	positive	< 30 mm	N/A
85	CH_671	(Arocha-Garza et al., 2017)	Churince System (CH)	AIM3	positive	< 30 mm	N/A
86	CH_673	(Arocha-Garza et al., 2017)	Churince System (CH)	AIM3	positive	< 30 mm	N/A
87	CH_698	(Arocha-Garza et al., 2017)	Churince System (CH)	AIM3	positive	< 30 mm	N/A
88	CH_699	(Arocha-Garza et al., 2017)	Churince System (CH)	AIM6	positive	> 30 mm	2.52
89	CH_678	(Arocha-Garza et al., 2017)	Churince System (CH)	AIM5	positive	< 30 mm	N/A
90	CH_209	(Arocha-Garza et al., 2017)	Churince System (CH)	AIM2	positive	< 30 mm	N/A
91	CH_602	(Arocha-Garza et al., 2017)	Churince System (CH)	AIM6	positive	> 30 mm	2.52
92	CH_648	(Arocha-Garza et al., 2017)	Churince System (CH)	AIM3	positive	< 30 mm	N/A
93	CH_619	(Arocha-Garza et al., 2017)	Churince System (CH)	AIM3	positive	< 30 mm	N/A
94	CH_196	(Arocha-Garza et al., 2017)	Churince System (CH)	AIM4	positive	< 30 mm	N/A
95	CH_164	(Arocha-Garza et al., 2017)	Churince System (CH)	AIM2	positive	< 30 mm	N/A
96	CH_192	(Arocha-Garza et al., 2017)	Churince System (CH)	AIM4	positive	< 30 mm	N/A
97	CH_221	(Arocha-Garza et al., 2017)	Churince System (CH)	AIM3	positive	< 30 mm	N/A
98	CH_232	(Arocha-Garza et al., 2017)	Churince System (CH)	AIM7	positive	< 30 mm	N/A
99	CH_236	(Arocha-Garza et al., 2017)	Churince System (CH)	AIM4	positive	< 30 mm	N/A
100	CH_237	(Arocha-Garza et al., 2017)	Churince System (CH)	AIM3	positive	< 30 mm	N/A
101	CH_667	(Arocha-Garza et al., 2017)	Churince System (CH)	AIM6	positive	< 30 mm	N/A
102	CH_233	(Arocha-Garza et al., 2017)	Churince System (CH)	AIM4	positive	< 30 mm	N/A
103	CH_168	(Arocha Garza, 2018)	Churince System (CH)	AIM2	positive	< 30 mm	N/A
104	CH_222	(Arocha Garza, 2018)	Churince System (CH)	AIM3	positive	< 30 mm	N/A
105	CH_400	(Arocha Garza, 2018)	Churince System (CH)	AIM3	positive	< 30 mm	N/A
106	CH_563	(Arocha Garza, 2018)	Churince System (CH)	AIM3	positive	< 30 mm	N/A
107	CH_567	(Arocha Garza, 2018)	Churince System (CH)	AIM4	positive	< 30 mm	N/A
108	CH_575	(Arocha Garza, 2018)	Churince System (CH)	AIM2	positive	< 30 mm	N/A
109	CH_601	(Arocha Garza, 2018)	Churince System (CH)	AIM2	positive	< 30 mm	N/A
110	CH_603	(Arocha Garza, 2018)	Churince System (CH)	AIM6	positive	< 30 mm	N/A
111	CH_608	(Arocha Garza, 2018)	Churince System (CH)	AIM5	positive	> 30 mm	2.61
112	CH_613	(Arocha Garza, 2018)	Churince System (CH)	AIM3	positive	> 30 mm	2.95
113	CH_672	(Arocha Garza, 2018)	Churince System (CH)	AIM5	positive	< 30 mm	N/A
114	CH_677	(Arocha Garza, 2018)	Churince System (CH)	AIM9	positive	< 30 mm	N/A
115	CH_162	(Arocha Garza, 2018)	Churince System (CH)	AIM2	positive	< 30 mm	N/A
116	CH_166	(Arocha Garza, 2018)	Churince System (CH)	AIM2	positive	< 30 mm	N/A
117	CH_167	(Arocha Garza, 2018)	Churince System (CH)	AIM2	positive	< 30 mm	N/A
118	CH_191	(Arocha Garza, 2018)	Churince System (CH)	AIM4	positive	< 30 mm	N/A
119	CH_206	(Arocha Garza, 2018)	Churince System (CH)	AIM4	positive	< 30 mm	N/A
120	CH_224	(Arocha Garza, 2018)	Churince System (CH)	AIM3	positive	< 30 mm	N/A
121	CH_564	(Arocha Garza, 2018)	Churince System (CH)	AIM3	positive	< 30 mm	N/A
122	CH_566	(Arocha Garza, 2018)	Churince System (CH)	AIM2	positive	< 30 mm	N/A
123	CH_585	(Arocha Garza, 2018)	Churince System (CH)	AIM7	positive	< 30 mm	N/A
124	CH_634	(Arocha Garza, 2018)	Churince System (CH)	AIM2	positive	< 30 mm	N/A
125	CH_659	(Arocha Garza, 2018)	Churince System (CH)	AIM3	positive	< 30 mm	N/A
126	CH_576	(Arocha Garza, 2018)	Churince System (CH)	AIM7	positive	< 30 mm	N/A
127	CH_641	(Arocha Garza, 2018)	Churince System (CH)	AIM9	positive	< 30 mm	N/A
128	CH_664	(Arocha Garza, 2018)	Churince System (CH)	AIM2	positive	< 30 mm	N/A
129	CH_661	(Arocha Garza, 2018)	Churince System (CH)	AIM2	positive	< 30 mm	N/A
130	CH_615	(Arocha Garza, 2018)	Churince System (CH)	AIM5	positive	< 30 mm	N/A
131	CH_231	(Arocha Garza, 2018)	Churince System (CH)	AIM2	positive	< 30 mm	N/A
132	CH_620	(Arocha Garza, 2018)	Churince System (CH)	AIM3	positive	< 30 mm	N/A
133	CH_662	(Arocha Garza, 2018)	Churince System (CH)	AIM2	positive	< 30 mm	N/A
134	CH_595	(Arocha Garza, 2018)	Churince System (CH)	AIM4	positive	< 30 mm	N/A
135	MO_213	(Arocha Garza, 2018)	Mojarral (MO)	AIM2	negative	N/A	N/A
136	MO_220	(Arocha Garza, 2018)	Mojarral (MO)	AIM2	negative	N/A	N/A
137	MO_591	(Arocha Garza, 2018)	Mojarral (MO)	AIM3	negative	N/A	N/A
138	MO_210	(Arocha Garza, 2018)	Mojarral (MO)	AIM2	positive	< 30 mm	N/A
139	MO_212	(Arocha Garza, 2018)	Mojarral (MO)	AIM2	positive	< 30 mm	N/A
140	MO_214	(Arocha Garza, 2018)	Mojarral (MO)	AIM2	positive	< 30 mm	N/A
141	MO_217	(Arocha Garza, 2018)	Mojarral (MO)	AIM4	positive	< 30 mm	N/A
142	MO_238	(Arocha Garza, 2018)	Mojarral (MO)	AIM2	positive	< 30 mm	N/A
143	MO_408	(Arocha Garza, 2018)	Mojarral (MO)	AIM2	positive	< 30 mm	N/A
144	MO_513	(Arocha Garza, 2018)	Mojarral (MO)	AIM7	positive	< 30 mm	N/A
145	MO_583	(Arocha Garza, 2018)	Mojarral (MO)	AIM4	positive	< 30 mm	N/A
146	MO_584	(Arocha Garza, 2018)	Mojarral (MO)	AIM3	positive	< 30 mm	N/A
147	MO_590	(Arocha Garza, 2018)	Mojarral (MO)	AIM3	positive	< 30 mm	N/A
148	MO_592	(Arocha Garza, 2018)	Mojarral (MO)	AIM2	positive	< 30 mm	N/A
149	PA_616	(Arocha Garza, 2018)	Pozas Azules (PA)	AIM3	negative	N/A	N/A
150	PA_683	(Arocha Garza, 2018)	Pozas Azules (PA)	AIM6	negative	N/A	N/A
151	PA_631	(Arocha Garza, 2018)	Pozas Azules (PA)	AIM6	positive	< 30 mm	N/A
152	PA_640	(Arocha Garza, 2018)	Pozas Azules (PA)	AIM4	positive	< 30 mm	N/A
153	PA_650	(Arocha Garza, 2018)	Pozas Azules (PA)	AIM4	positive	> 30 mm	2.39
154	PA_668	(Arocha Garza, 2018)	Pozas Azules (PA)	AIM6	positive	< 30 mm	N/A
155	PA_670	(Arocha Garza, 2018)	Pozas Azules (PA)	AIM6	positive	< 30 mm	N/A
156	PA_674	(Arocha Garza, 2018)	Pozas Azules (PA)	AIM6	positive	< 30 mm	N/A
157	PA_679	(Arocha Garza, 2018)	Pozas Azules (PA)	AIM6	positive	< 30 mm	N/A
158	PA_680	(Arocha Garza, 2018)	Pozas Azules (PA)	AIM3	positive	< 30 mm	N/A
159	PB-8-1	This study	Becerra (BE)	AIM2	negative	N/A	N/A
160	BE_741	(Arocha Garza, 2018)	Becerra (BE)	AIM2	positive	< 30 mm	N/A
161	PB-7	This study	Becerra (BE)	AIM2	positive	< 30 mm	N/A
162	PB-8	This study	Becerra (BE)	AIM2	positive	< 30 mm	N/A
163	PB-11	This study	Becerra (BE)	AIM2	positive	< 30 mm	N/A
164	PB-13	This study	Becerra (BE)	AIM2	positive	< 30 mm	N/A
165	PB-14	This study	Becerra (BE)	AIM2	positive	< 30 mm	N/A
166	PB-15	This study	Becerra (BE)	AIM2	positive	< 30 mm	N/A
167	PR_572	(Arocha Garza, 2018)	Pozas Rojas (PR)	AIM2	negative	N/A	N/A
168	PR-85	This study	Pozas Rojas (PR)	AIM3	negative	N/A	N/A
169	PR-107	This study	Pozas Rojas (PR)	AIM4	negative	N/A	N/A
170	PR_561	(Arocha Garza, 2018)	Pozas Rojas (PR)	AIM2	positive	> 30 mm	3.08
171	PR_568	(Arocha Garza, 2018)	Pozas Rojas (PR)	AIM2	positive	< 30 mm	N/A
172	PR_660	(Arocha Garza, 2018)	Pozas Rojas (PR)	AIM2	positive	< 30 mm	N/A
173	PR-60	This study	Pozas Rojas (PR)	AIM3	positive	< 30 mm	N/A
174	PR-69	This study	Pozas Rojas (PR)	AIM4	positive	< 30 mm	N/A
175	PR-79	This study	Pozas Rojas (PR)	AIM3	positive	< 30 mm	N/A
176	PR-105	This study	Pozas Rojas (PR)	AIM4	positive	> 30 mm	1.87
177	PR-108.2	This study	Pozas Rojas (PR)	AIM4	positive	> 30 mm	1.84
178	PR-33	This study	Pozas Rojas (PR)	AIM1	positive	< 30 mm	N/A
179	PR-35	This study	Pozas Rojas (PR)	AIM1	positive	< 30 mm	N/A
180	PR-114	This study	Pozas Rojas (PR)	AIM4	positive	< 30 mm	N/A
181	PR-81	This study	Pozas Rojas (PR)	AIM3	positive	< 30 mm	N/A
182	PR_570	(Arocha Garza, 2018)	Pozas Rojas (PR)	AIM2	positive	< 30 mm	N/A
183	PR_571	(Arocha Garza, 2018)	Pozas Rojas (PR)	AIM2	positive	< 30 mm	N/A
184	PR_574	(Arocha Garza, 2018)	Pozas Rojas (PR)	AIM2	positive	< 30 mm	N/A
185	PR_589	(Arocha Garza, 2018)	Pozas Rojas (PR)	AIM2	positive	< 30 mm	N/A
186	PR_587	(Arocha Garza, 2018)	Pozas Rojas (PR)	AIM4	positive	< 30 mm	N/A
187	PR-59	This study	Pozas Rojas (PR)	AIM3	positive	< 30 mm	N/A
188	PR-96	This study	Pozas Rojas (PR)	AIM3	positive	< 30 mm	N/A
189	PR-115	This study	Pozas Rojas (PR)	AIM4	positive	< 30 mm	N/A
190	107	(Arocha Garza, 2018)	Churince System (CH)	AIM2	negative	N/A	N/A
191	742	(Arocha Garza, 2018)	Becerra (BE)	AIM2	negative	N/A	N/A
192	743	(Arocha Garza, 2018)	Becerra (BE)	AIM3	positive	< 30 mm	N/A
193	600	(Arocha Garza, 2018)	Churince System (CH)	AIM2	positive	< 30 mm	N/A
194	CH_203	(Arocha Garza, 2018)	Churince System (CH)	AIM5	positive	> 30 mm	3.08
195	CH_658	(Arocha Garza, 2018)	Churince System (CH)	AIM5	positive	< 30 mm	N/A
196	33	(Arocha Garza, 2018)	Churince System (CH)	AIM2	positive	< 30 mm	N/A
197	Streptomyces coelicolor	This study	N/A	N/A	positive	< 30 mm	N/A
Reference
Arocha-Garza HF, Canales-Del Castillo R, Eguiarte LE, Souza V, De la Torre-Zavala S. 2017. High diversity and suggested endemicity of culturable Actinobacteria in an extremely oligotrophic desert oasis. PeerJ 5:e3247. DOI: 10.7717/peerj.3247.

## Sheet: 3- Raw Data. EI_Hydrolysis zone
SEM: Standard Error of the Mean
n: Number of repetitions
Isolated	Enzymatic Index			SEM	n	Hydrolysis zone			SEM	n
CH194	4.13	2.882	2.805	0.438636	3	2.342	3.139	3.713	0.397505	3
PR561	2.299	4.315	4.442	0.548397	3	1.942	3.011	3.601	0.485435	3
CH565	2.62	4.43	4.304	0.884208	3	2.167	3.973	4.323	0.667868	3
CH203	2.998	3.017	2.919	0.473043	3	1.84	2.594	3.288	0.417929	3
CH608	3.06	2.384	1.998	0.489976	3	1.923	2.969	3.174	0.387461	3
CH613	2.701	2.277	3.236	0.574554	3	2.135	2.605	3.689	0.459994	3
CH636	3.895	1.885	1.97	0.288054	3	1.905	2.251	3.024	0.330856	3
PA650	2.095	2.705	2.468	0.0476611	3	1.812	3.063	3.326	0.466936	3
CH699	2.268	2.795	2.239	0.113722	3	1.797	2.622	2.854	0.320737	3
PR105	1.324	2.056	2.014	0.094533	3	0.995	1.589	1.661	0.211072	3
CH602	2.31	2.566	2.791	0.107161	3	1.772	2.377	3.034	0.364509	3
PR108-2	1.322	1.935	2.192	0.0836535	3	0.9	1.448	1.705	0.237496	3
S. coelicolor	2.026	2.451	2.46	0.0976958	3	0.645273	0.625111	0.760778	0.0422645	3

## Sheet: 4- Raw Data. Enzyme activity
SEM: Standard Error of the Mean
n: Number of replicates
	Endoglucanase activity of crude extract (U/mL)					Dry weigth (mg/mL)					Specific enzyme activity of crude extract (U/mg)					Extracelular protein (mg/mL)
Day	Data			SEM	n	Data			SEM	n	Data			SEM	n	Data			SEM	n
0	0.0238	0.0245	0.0239	0.0002289	3	0	0.0002	0.0007	0.00021	3	25.5914	40.8333	39.8333	4.9225	3	0.00093	0.0006	0.0006	0.00011111	3
1	0.0084	0.0123	0.012	0.00125843	3	0.0019	0.0011	0.0013	0.00024	3	0	0	0	0	3	0	0	0	0	3
2	0.0036	0.0012	0.0022	0.00067927	3	0.0015	0.0013	0.0018	0.00015	3	3.87097	0.333333	0	1.2385	3	0.00093	0.0036	0	0.00107864	3
3	0.0016	0.001	0.0019	0.00025674	3	0.0012	0.001	0.0011	6e-05	3	1.25984	3.7037	0.837004	0.8935	3	0.00127	0.00027	0.00227	0.00057735	3
4	0.1375	0.1375	0.1795	0.013997	3	0.0007	0.0009	0.0015	0.00024	3	147.849	0	25.9019	45.5836	3	0.00093	0	0.00693	0.00217233	3
5	0.1639	0.1879	0.1555	0.00970563	3	0.0011	0.0008	0.0013	0.00015	3	17.6807	23.6948	19.6091	1.773	3	0.00927	0.00793	0.00793	0.00044444	3
6	0.1987	0.1567	0.1603	0.0134373	3	0.0015	0.001	0	0.00044	3	46.534	27.9821	34.8478	5.4154	3	0.00427	0.0056	0.0046	0.00040062	3
7	0.2203	0.1675	0.1603	0.0189105	3	0.0005	0.0011	0	0.00032	3	61.1944	42.6209	44.5278	5.8991	3	0.0036	0.00393	0.0036	0.00011111	3
8	0.3498	0.1519	0.1435	0.067429	3	0.0017	0.0007	0.0003	0.00042	3	23.9589	13.4783	11.6952	3.8255	3	0.0146	0.01127	0.01227	0.00098758	3
9	0.3246	0.1255	0.1243	0.0665865	3	0.0015	0.0014	0.0026	0.00038	3	25.7619	9.96032	12.5176	4.8969	3	0.0126	0.0126	0.00993	0.00088889	3
10	0.1423	0.1447	0.1495	0.00211614	3	0.0006	0.0019	0.0018	0.00042	3	18.7237	19.9037	18.8525	0.3737	3	0.0076	0.00727	0.00793	0.00019245	3
12	0.1531	0.1531	0.1543	0.00039991	3	0.0022	0.0025	0.0013	0.00036	3	17.8023	17.1445	26.0202	2.8553	3	0.0086	0.00893	0.00593	0.00094933	3
15	0.1231	0.1231	0.1243	0.00039991	3	0.001	0.0003	0	0.0003	3	63.7824	0	133.656	38.5965	3	0.00193	0	0.00093	0.00056	3
20	0.1231	0.1231	0.1279	0.00159965	3	0.0024	0.0021	0.0021	0.0001	3	0	0	0	0	3	0	0	0	0	3

## Sheet: 5 - Culture images
A) Physiological characterization and nutrient use by the International Streptomyces Project (ISP) of Streptomyces sp. STCH565 on criteria established in Shirling and Gottlieb, 1966. a. ISP1 b. ISP2 c. ISP3 d. ISP4 e. ISP5 f. ISP6 g. ISP7 i. Positive control j. Negative control.
A) Phase-Contrast microscopic observation of microbial growth, as well as sporulation stage by phase contrast microscopy (100x) in submerged cellulose medium. a. Day 1 b. Day 3 c. Day 7 d. Day 9 e. Day 12 f. Day 15 g. Day 25.

## Sheet: 6 - Bioprospection studies
Bioprospection studies on Cellulases
Location	Taxon id	# Total isolates	# Cellulolytic	% Cellulolytic	Year	Reference
Cuatro Cienegas Basin, México	actinomycetes from water column and sediment	196	156	78	2022	This study
Erg lihoudi (Moroccan Sahara Desert)	cultivable bacteria	364	Not specified	13	2022	(Manni & Filali-Maltouf, 2022)
Mhamid Elghizlane (Moroccan Sahara Desert)				15
Merzouga (Moroccan Sahara Desert)				34
India	actinomycetes	25	13	52	2017	(Bhaturiwala, Jain & Modi, 2017)
sediments of Tiruchendhur coastal areas of Tamil Nadu, India	actinomycetes	30	9	30	2012	(Bhaturiwala, Jain & Modi, 2017)
soils of Wadi El Natrun, Beheira Governorate, Egypt,	bacteria	34	23	68	2021	(Bhaturiwala, Jain & Modi, 2017)
Chilean coast	marine-derived actinobacterial	75	Not specified	87	2020	(González et al., 2020)
sediments of the Havelock island, the Andamans.	marine actinobacterial	19	13	63	2017	(Rajagopal & Kannan, 2017)
Keri Lake, Greece	bacteria	63	Not specified	55	2021	(Georgiadou et al., 2021)
Andaman Islands, india	Actinobacteria	10	3	30	2021	(Meena et al., 2021)
Brazilian semi-arid caatinga soil	bacteria	254	Not specified	56	2012	(Soares et al., 2012)
Antarctica soil
rhizosphere of plants and from mycorrhizosphere of fungi	Streptomyces sp.	118	Not specified	31	2018	(Spasic et al., 2018)
Soil, rhizosphere of Deschampsia antarctica plants, marine and lake sediment, and sea water of South Shetland Islands, Antarctica	Actinobacteria	30	7	23	2016	(Lamilla et al., 2017)
Cave, ruins, chott, thermal station, and rhizosphere of arid and semi-arid regions of Algeria	cultivable bacteria	398	26	6.5	2022	(Balla et al., 2022)
References
Balla A, Silini A, Cherif-Silini H, Bouket AC, Boudechicha A, Luptakova L, Alenezi FN, Belbahri L. 2022. Screening of Cellulolytic Bacteria from Various Ecosystems and Their Cellulases Production under Multi-Stress Conditions. Catalysts 12:769. DOI: 10.3390/catal12070769. Bhaturiwala R, Jain N, Modi H. 2017. Enzyme profiling of selected chitinase producing Actinomycetes. European Journal of Biote…
